# Supplementary material for: Clinical significance and immune landscape analyses of the coagulation-related gene signatures in gastric cancer
Source: J Cancer. 2025 Mar 3;16(6):1971–86. doi: 10.7150/jca.104221 (PMC11905418; doi:10.7150/jca.104221)
Supplement: Supplementary file 1 — Supplementary figures and tables. [file jcav16p1971s1.zip]

Archive with 5 entries (4 files):
- Supplementary materials/
- Supplementary materials/Supplementary figures.pdf
- Supplementary materials/Supplementary Table S1. Biomarkers screened by machine learning.csv
- Supplementary materials/Supplementary Table S2 Clinicopathologic data on gastric cancer from TCGA.csv
- Supplementary materials/Supplementary Table S3 141 coagulation-related differential genes.csv
