# Supplementary material for: Clinical significance and immune landscape analyses of the coagulation-related gene signatures in gastric cancer
Source: J Cancer. 2025 Mar 3;16(6):1971–86. doi: 10.7150/jca.104221 (PMC11905418; doi:10.7150/jca.104221)
Supplement: Supplementary file 1 — Supplementary figures and tables. [file jcav16p1971s1.zip › Supplementary materials/Supplementary Table S2 Clinicopathologic data on gastric cancer from TCGA.csv]

SYMBOL
A2M
ACOX2
ADAM9
ANG
ANXA1
APOA1
APOC1
APOC2
APOC3
ARF4
BMP1
C1QA
C1R
C1S
C2
C3
C8A
C8B
C8G
C9
CAPN2
CAPN5
CASP9
CD9
CFB
CFD
CFH
CFI
CLU
COMP
CPB2
CPN1
CPQ
CRIP2
CSRP1
CTSB
CTSE
CTSH
CTSK
CTSO
CTSV
DCT
DPP4
DUSP14
DUSP6
F10
F11
F12
F13B
F2
F2RL2
F3
F8
F9
FBN1
FGA
FGG
FN1
FURIN
FYN
GDA
GNB2
GNG12
GP1BA
GP9
GSN
HMGCS2
HNF4A
HPN
HRG
HTRA1
ISCU
ITGA2
ITGB3
ITIH1
KLF7
KLK8
KLKB1
LAMP2
LEFTY2
LGMN
LRP1
LTA4H
MAFF
MASP2
MBL2
MEP1A
MMP1
MMP10
MMP11
MMP14
MMP15
MMP2
MMP3
MMP7
MMP8
MMP9
MSRB2
MST1
OLR1
P2RY1
PDGFB
PECAM1
PEF1
PF4
PLAT
PLAU
PLEK
PLG
PREP
PROC
PROS1
PROZ
PRSS23
RABIF
RAC1
RAPGEF3
RGN
S100A1
S100A13
SERPINA1
SERPINB2
SERPINC1
SERPINE1
SERPING1
SH2B2
SIRT2
SPARC
TF
TFPI2
THBD
THBS1
TIMP1
TIMP3
TMPRSS6
USP11
VWF
WDR1
F7
F5
PROCR
F2R
F2RL3
F13A1
FGB
KNG1
BDKRB1
BDKRB2
TFPI
SERPIND1
SERPINA5
PLAUR
SERPINF2
C5
C6
C7
C1QB
C1QC
MASP1
C4A
C4B
C3AR1
VSIG4
CR1
CR1L
CR2
ITGAM
ITGB2
ITGAX
C5AR1
CD55
CD46
C4BPA
C4BPB
CFHR3
CFHR1
CFHR2
CFHR4
CFHR5
CD59
VTN
TBXA2R
GNA13
ARHGEF1
ARHGEF12
RHOA
ROCK1
ROCK2
PPP1CA
PPP1CB
PPP1CC
PPP1R12A
MYL12B
MYL12A
P2RX1
ORAI1
ITPR1
ITPR2
ITPR3
STIM1
MYLK
MYLK2
MYLK3
MYLK4
GNAQ
PLCB1
PLCB2
PLCB3
PLCB4
PRKCZ
PRKCI
RASGRP1
RASGRP2
RAP1A
RAP1B
APBB1IP
TLN1
TLN2
ITGA2B
FERMT3
P2RY12
GNAI1
GNAI3
GNAI2
ADCY1
ADCY2
ADCY3
ADCY4
ADCY5
ADCY6
ADCY7
ADCY8
ADCY9
PTGIR
GNAS
PIK3CG
PIK3R5
PIK3R6
PRKACA
PRKACB
PRKACG
VASP
ACTG1
ACTB
SRC
ARHGAP35
FCGR2A
SYK
COL1A1
COL1A2
COL3A1
GP6
FCER1G
LYN
ITGB1
PIK3CA
PIK3CD
PIK3CB
PIK3R1
PIK3R2
PIK3R3
LCP2
PLCG2
BTK
GP5
GP1BB
AKT1
AKT2
AKT3
NOS3
GUCY1A2
GUCY1A1
GUCY1B1
PRKG1
PRKG2
MAPK11
MAPK12
MAPK13
MAPK14
MAPK1
MAPK3
PLA2G4E
PLA2G4A
JMJD7-PLA2G4B
PLA2G4B
PLA2G4C
PLA2G4D
PLA2G4F
PTGS1
TBXAS1
SNAP23
VAMP8
