# Supplementary material for: Clinical significance and immune landscape analyses of the coagulation-related gene signatures in gastric cancer
Source: J Cancer. 2025 Mar 3;16(6):1971–86. doi: 10.7150/jca.104221 (PMC11905418; doi:10.7150/jca.104221)
Supplement: Supplementary file 1 — Supplementary figures and tables. [file jcav16p1971s1.zip › Supplementary materials/Supplementary Table S3 141 coagulation-related differential genes.csv]

	logFC	AveExpr	t	P.Value	adj.P.Val	B
FGFBP1	-1.955236197	0.237282161	-5.780190557	1.58E-08	1.09E-07	9.178138197
SPRR1A	-1.900382438	-2.506624481	-4.679741958	4.03E-06	1.69E-05	4.000203471
SPRR3	-1.884425695	-1.652682313	-4.068235197	5.79E-05	0.000191388	1.526662267
SPRR1B	-1.856810254	-1.173177559	-4.237600756	2.85E-05	0.000100943	2.171619194
VSNL1	-1.79369984	2.370881905	-7.484056096	5.25E-13	1.01E-11	19.03306138
KRT16	-1.787984919	0.852594201	-5.59272312	4.33E-08	2.72E-07	8.20031958
CASP5	-1.749520526	-0.458668954	-8.087289977	8.67E-15	2.61E-13	22.92145272
SNORC	-1.694401243	2.226599186	-11.57120969	1.16E-26	2.40E-23	49.67402504
KRT13	-1.640675654	-1.423037657	-3.908490157	0.000110321	0.000346226	0.933303257
RHOV	-1.620454542	1.72099073	-8.33651969	1.50E-15	5.41E-14	24.72497659
SPRR2D	-1.5642797	-3.442543398	-4.104282694	4.99E-05	0.000167311	1.664723663
IFNG	-1.558728071	-1.578581212	-7.315439829	1.59E-12	2.72E-11	17.90429787
KRT6A	-1.52022252	0.056827924	-3.63311709	0.000319291	0.000909231	-0.102310432
DSG3	-1.506047044	0.983819632	-4.137000101	4.35E-05	0.00014797	1.673616539
GRIN2A	1.502266987	0.603227112	6.696355108	7.89E-11	8.97E-10	14.22591862
FLNC	1.508400756	5.820618422	6.488462911	2.77E-10	2.76E-09	12.71736687
SNAP25	1.508679828	0.037482445	6.272355051	9.87E-10	8.62E-09	11.81624724
SERPINA10	1.508871482	-2.555654309	4.983722556	9.57E-07	4.58E-06	5.337896494
CNTN1	1.514827871	1.14958825	5.792883117	1.47E-08	1.02E-07	9.238150618
GSTA2	1.52032025	-1.341816892	4.698337486	3.70E-06	1.56E-05	4.079652246
PCDHA11	1.521741415	-2.810828191	5.472605581	8.16E-08	4.81E-07	7.644696691
SLC15A1	1.522310878	0.576409987	4.673047339	4.15E-06	1.74E-05	3.929518533
DKK1	1.527266581	1.302462872	3.917200759	0.000106563	0.00033535	0.861770739
SYNM	1.529077267	4.905390392	5.898373351	8.25E-09	6.02E-08	9.491977945
SMOC1	1.53120137	1.701310508	5.585838688	4.49E-08	2.81E-07	8.15559192
CCKBR	1.533291249	-2.275142061	5.294982421	2.04E-07	1.11E-06	6.78599039
PCDHAC1	1.537326275	-2.051332548	6.766699618	5.13E-11	6.08E-10	14.6035233
ATP1A2	1.539293218	0.872853877	5.615701722	3.83E-08	2.43E-07	8.33727318
NPY	1.540521754	-3.283904801	5.811010683	1.33E-08	9.36E-08	9.34974022
AP3B2	1.54074743	-0.613853334	7.6448786	1.80E-13	3.86E-12	19.98773111
FAM133A	1.541443084	-3.438164035	6.3282909	7.12E-10	6.39E-09	12.12160652
RGS7	1.542216724	-1.972065677	6.301445719	8.33E-10	7.37E-09	11.96537247
GNAO1	1.546916065	2.979750765	7.337916157	1.37E-12	2.40E-11	18.10277763
DTNA	1.548234413	2.175075632	8.72513293	9.00E-17	4.66E-15	27.44406602
EPHA7	1.548889016	0.909945826	5.83859219	1.15E-08	8.17E-08	9.482188436
TCEAL5	1.554204716	-3.933350629	7.811507512	5.81E-14	1.42E-12	21.08808066
GLP1R	1.554406886	-2.67716474	6.460798798	3.26E-10	3.18E-09	12.85533364
MYEF2	1.554942717	2.090475731	8.055917304	1.08E-14	3.13E-13	22.8054491
STUM	1.557587219	0.44854376	6.553934883	1.87E-10	1.93E-09	13.40185796
LMOD1	1.558471489	4.797285587	6.888597621	2.41E-11	3.08E-10	15.173266
TNXB	1.560646077	4.633420995	8.54285214	3.40E-16	1.46E-14	26.10860038
NBEA	1.567611115	2.501694042	8.806686694	4.94E-17	2.80E-15	28.03894909
SYT4	1.568321444	-3.543634936	5.820272364	1.27E-08	8.95E-08	9.397646865
MGP	1.568872524	6.799203051	9.059964102	7.49E-18	5.29E-16	29.76591168
ELN	1.571016908	5.657605358	10.14909464	1.57E-21	4.33E-19	38.13538328
NFASC	1.574449255	4.023085327	9.287613563	1.34E-18	1.23E-16	31.5651327
TMEM179	1.574661444	-3.975161649	6.717927399	6.92E-11	7.96E-10	14.3402114
GPC3	1.57804759	3.210497971	6.227249505	1.28E-09	1.10E-08	11.47004331
FHL1	1.582780969	5.51329155	8.728078746	8.81E-17	4.58E-15	27.38206039
VIPR2	1.583645502	-0.173811401	7.99989045	1.59E-14	4.50E-13	22.31834439
CHRM2	1.585118617	-0.608033549	4.476797297	1.01E-05	3.91E-05	3.139085369
PLCXD3	1.589762353	-0.672095857	6.708745516	7.32E-11	8.38E-10	14.27467101
RGMA	1.592415358	4.17070443	6.854597376	2.98E-11	3.73E-10	15.02615232
HSPB7	1.614030825	3.07526497	5.862611938	1.00E-08	7.24E-08	9.497313336
MAMDC2	1.616751803	0.928093696	7.023284946	1.03E-11	1.45E-10	16.17196595
CHGB	1.618357326	-0.13984222	5.43102094	1.01E-07	5.86E-07	7.436652862
ANO5	1.619550492	1.747530629	7.927994382	2.62E-14	7.01E-13	21.94034354
APOC3	1.623402769	-3.023744092	4.708766788	3.52E-06	1.49E-05	4.118143346
A4GNT	1.626888036	-0.615708177	4.349847065	1.76E-05	6.48E-05	2.622274557
NGFR	1.629309351	1.502193073	6.271617763	9.91E-10	8.65E-09	11.80516618
FAM155B	1.632487271	-0.568302911	5.338330059	1.63E-07	9.07E-07	6.990820293
EEF1A2	1.634678209	0.94320571	5.069456407	6.30E-07	3.13E-06	5.687378683
CHRDL2	1.643137999	3.747310402	6.075459963	3.06E-09	2.42E-08	10.58025234
SERPINA5	1.650172603	1.580890026	7.046631448	8.93E-12	1.28E-10	16.32055938
THSD7B	1.652281535	-0.852507144	7.782839173	7.07E-14	1.67E-12	20.86795007
SFRP1	1.652869876	2.309981375	5.862045171	1.01E-08	7.26E-08	9.551831841
ACKR1	1.654232503	3.009432022	6.852806355	3.01E-11	3.77E-10	15.10986024
VSTM2L	1.660494536	0.959115487	7.06968534	7.71E-12	1.12E-10	16.4539782
HMGCS2	1.672872474	4.513113081	4.418572563	1.30E-05	4.94E-05	2.468632911
PIFO	1.676432317	0.486145031	8.613625373	2.03E-16	9.35E-15	26.53727824
MFAP4	1.676605459	6.224818729	9.924366908	9.44E-21	1.79E-18	36.35441372
CACNG4	1.683557938	0.280288618	5.580403274	4.63E-08	2.88E-07	8.171346028
PRELP	1.685451686	4.722046724	7.228244377	2.79E-12	4.54E-11	17.28636079
WFDC2	1.687511571	3.650322981	5.166206514	3.90E-07	2.02E-06	5.927216985
LONRF2	1.693305086	1.377985396	7.116337667	5.73E-12	8.66E-11	16.74504875
NPY1R	1.694852814	-1.081014595	7.554896105	3.28E-13	6.64E-12	19.40430968
BEX2	1.716120636	-0.320371061	6.309977797	7.93E-10	7.05E-09	12.0205837
PDK4	1.717937603	5.177179526	9.454795252	3.71E-19	4.27E-17	32.77905459
FMN2	1.721722524	-1.053329182	8.059115401	1.06E-14	3.07E-13	22.67461543
ONECUT1	1.724601513	-3.111646998	6.058007216	3.37E-09	2.66E-08	10.64825723
SCN7A	1.728736087	0.026367398	6.581035344	1.59E-10	1.67E-09	13.55091917
TCEAL2	1.73116423	-0.892289155	5.57889967	4.66E-08	2.90E-07	8.170904487
ADAM33	1.7336191	2.01965023	8.665025957	1.40E-16	6.81E-15	27.00809517
CDH19	1.733735315	-0.77983576	6.191475189	1.58E-09	1.32E-08	11.36689643
ABCA8	1.745298575	2.15212753	7.813237441	5.75E-14	1.40E-12	21.18832104
IGFBPL1	1.752497045	-1.063097382	6.968439544	1.46E-11	1.97E-10	15.79739815
RFX6	1.757767898	-2.271912012	6.085894487	2.88E-09	2.30E-08	10.79499418
CNR1	1.760708343	0.460274759	6.96712821	1.47E-11	1.99E-10	15.8233541
VIP	1.76448101	-1.269878264	5.947417755	6.28E-09	4.71E-08	10.05985755
GSTA1	1.772036988	2.197761811	4.969984766	1.02E-06	4.87E-06	5.155277944
PCDHAC2	1.773862681	-0.523533318	7.838065913	4.85E-14	1.20E-12	21.23879401
FRRS1L	1.774166369	-0.638021401	6.620400139	1.25E-10	1.36E-09	13.76601993
GALNT16	1.776926344	1.304155628	10.27802828	5.57E-22	1.76E-19	38.95913958
FREM2	1.786912914	1.400218629	6.089361919	2.82E-09	2.26E-08	10.80758733
SYNPO2	1.797460522	6.06486162	7.396217168	9.36E-13	1.69E-11	18.2672067
CHGA	1.800509192	1.032066083	4.476232553	1.01E-05	3.92E-05	3.077199597
TAC1	1.805749401	-3.468508895	6.18488221	1.64E-09	1.37E-08	11.33432739
VTN	1.807770603	0.991884942	7.118173188	5.66E-12	8.57E-11	16.74995205
PCLO	1.810590408	1.918441596	6.475892586	2.98E-10	2.94E-09	12.94681983
PTGIS	1.821457393	4.217566542	7.80594126	6.04E-14	1.46E-12	21.07440213
FBLN1	1.822711306	6.698744228	10.66599489	2.35E-23	1.31E-20	42.26309223
ADCY5	1.833551229	3.366193909	8.654770889	1.51E-16	7.25E-15	26.9620355
ECRG4	1.833805074	0.406272578	5.905531138	7.92E-09	5.81E-08	9.840339399
SEMA3E	1.854611747	1.069124896	6.971269709	1.44E-11	1.95E-10	15.85957525
SLC7A2	1.86016772	3.623326024	8.899828465	2.48E-17	1.55E-15	28.71994991
HABP2	1.860534038	2.978487096	5.587105425	4.46E-08	2.79E-07	8.079944215
DES	1.878404876	6.22902595	5.207081978	3.18E-07	1.67E-06	5.874026752
ASTN1	1.890357559	-2.080055195	8.309133727	1.82E-15	6.41E-14	24.34818513
CTNND2	1.90644959	-0.408852788	7.376501883	1.07E-12	1.91E-11	18.30087632
PGC	1.916294695	6.105175067	4.071116849	5.72E-05	0.00018936	0.922150938
GFRA1	1.917335905	2.45272189	7.454017354	6.40E-13	1.20E-11	18.85762006
CAPN6	1.921995947	3.125832327	6.082003958	2.94E-09	2.34E-08	10.68237113
THBS4	1.925569131	3.673958455	5.950068621	6.19E-09	4.65E-08	9.91777293
NPTX1	1.930498314	0.005348937	6.826829049	3.54E-11	4.36E-10	14.97821318
HPN	1.933581504	0.635268948	6.175902813	1.72E-09	1.44E-08	11.28841789
BEX1	1.941014444	-1.78349811	5.873238742	9.48E-09	6.84E-08	9.671738278
APOA1	1.949824151	0.612947666	5.147282202	4.29E-07	2.20E-06	6.063639484
ADH1B	1.964764162	2.435559013	5.929390266	6.94E-09	5.15E-08	9.906425227
PRIMA1	1.965080174	1.009276741	6.907977559	2.14E-11	2.76E-10	15.47880881
RIMS4	1.970591909	-2.43162716	7.051618477	8.65E-12	1.25E-10	16.29702266
PRKAA2	1.998784436	1.474474689	7.77457122	7.48E-14	1.75E-12	20.91779579
MAPK4	1.999158694	-0.584296268	6.982449386	1.34E-11	1.83E-10	15.88963917
KIF1A	2.008551509	-0.082365162	6.254933374	1.09E-09	9.46E-09	11.71910486
OGN	2.029165454	3.093249275	6.592573288	1.48E-10	1.57E-09	13.57128361
HSPB6	2.031977052	4.75496911	7.311764462	1.63E-12	2.77E-11	17.82582821
F5	2.038376366	4.470685171	9.008521031	1.10E-17	7.45E-16	29.48995085
SCGN	2.049892052	-2.267239551	6.636475844	1.14E-10	1.25E-09	13.85453614
MYH11	2.054289338	8.049698647	7.631245864	1.97E-13	4.21E-12	19.76459537
GREM2	2.054521149	1.484121004	7.631125457	1.97E-13	4.21E-12	19.98523366
APOA4	2.062531292	-2.225180318	4.932002175	1.23E-06	5.77E-06	5.103660384
SST	2.087642693	-1.399628012	5.531680447	5.99E-08	3.63E-07	7.936027519
C7	2.138528845	3.584999432	6.35277725	6.17E-10	5.63E-09	12.15946837
LRRN1	2.147027079	1.056948057	7.809623295	5.89E-14	1.43E-12	21.12912389
DACT2	2.153067277	-0.683214053	6.346906807	6.39E-10	5.80E-09	12.22280175
PEG10	2.202608435	3.154775714	7.268291644	2.16E-12	3.58E-11	17.66466105
CRABP1	2.26636048	-1.746330851	6.758492361	5.39E-11	6.37E-10	14.56234479
CHRDL1	2.313940666	1.590258257	7.197462938	3.41E-12	5.39E-11	17.2454671
APOD	2.317565518	5.09807563	9.418758202	4.90E-19	5.38E-17	32.52151998
APOB	2.572405061	0.773868573	6.400073799	4.67E-10	4.40E-09	12.53046079
TTR	2.595232986	-0.519529832	7.650416883	1.73E-13	3.74E-12	20.03560983
PCSK1N	2.646557118	2.099676948	6.973608297	1.42E-11	1.93E-10	15.87605742
